# Supplementary material for: Qualitative Analysis and Componential Differences of Chemical Constituents in Taxilli Herba from Different Hosts by UFLC-Triple TOF-MS/MS
Source: Molecules. 2021 Oct 21;26(21):6373. doi: 10.3390/molecules26216373 (PMC8587550; doi:10.3390/molecules26216373)
Supplement: Supplementary file 1 [file molecules-26-06373-s001.zip]

Archive with 1 entries (1 files):
- molecules-1381086-supplementary.pdf
